# Supplementary material for: How public trust and healthcare quality relate to blood donation behavior: Cross-cultural evidence
Source: J Health Psychol. 2023 Jun 5;29(1):3–14. doi: 10.1177/13591053231175809 (PMC10757392; doi:10.1177/13591053231175809)
Supplement: sj-csv-1-hpq-10.1177_13591053231175809 – Supplemental material for How public trust and healthcare quality relate to blood donation behavior: Cross-cultural evidence [file sj-csv-1-hpq-10.1177_13591053231175809.csv]

This note accompanies the manuscript entitled *How Public Trust and Healthcare Quality Relate to Blood Donation Behavior: Cross-Cultural Evidence*. Analyses reported in this manuscript make use of *secondary data sources*, which need to be downloaded from publicly accessible repositories in order to run the analyses. ## Data availability All data used in the analyses are secondary data and public…
;
iso_code_alpha2;country_name
AD;Andorra
AE;United Arab Emirates
AF;Afghanistan
AG;Antigua and Barbuda
AI;Anguilla
AL;Albania
AM;Armenia
AO;Angola
AQ;Antarctica
AR;Argentina
AS;American Samoa
AT;Austria
AU;Australia
AW;Aruba
AX;Åland Islands
AZ;Azerbaijan
BA;Bosnia and Herzegovina
BB;Barbados
BD;Bangladesh
BE;Belgium
BF;Burkina Faso
BG;Bulgaria
BH;Bahrain
BI;Burundi
BJ;Benin
BL;Saint Barthélemy
BM;Bermuda
BN;Brunei Darussalam
BO;Bolivia (Plurinational State of)
BQ;Bonaire	Sint Eustatius and Saba
BR;Brazil
BS;Bahamas
BT;Bhutan
BV;Bouvet Island
BW;Botswana
BY;Belarus
BZ;Belize
CA;Canada
CC;Cocos (Keeling) Islands
CD;Congo	Democratic Republic of the
CF;Central African Republic
CG;Congo
CH;Switzerland
CI;Côte d'Ivoire
CK;Cook Islands
CL;Chile
CM;Cameroon
CN;China
CO;Colombia
CR;Costa Rica
CU;Cuba
CV;Cabo Verde
CW;Curaçao
CX;Christmas Island
CY;Cyprus
CZ;Czechia
DE;Germany
DJ;Djibouti
DK;Denmark
DM;Dominica
DO;Dominican Republic
DZ;Algeria
EC;Ecuador
EE;Estonia
EG;Egypt
EH;Western Sahara
ER;Eritrea
ES;Spain
ET;Ethiopia
FI;Finland
FJ;Fiji
FK;Falkland Islands (Malvinas)
FM;Micronesia (Federated States of)
FO;Faroe Islands
FR;France
GA;Gabon
GB;United Kingdom of Great Britain and Northern Ireland
GD;Grenada
GE;Georgia
GF;French Guiana
GG;Guernsey
GH;Ghana
GI;Gibraltar
GL;Greenland
GM;Gambia
GN;Guinea
GP;Guadeloupe
GQ;Equatorial Guinea
GR;Greece
GS;South Georgia and the South Sandwich Islands
GT;Guatemala
GU;Guam
GW;Guinea-Bissau
GY;Guyana
HK;Hong Kong
HM;Heard Island and McDonald Islands
HN;Honduras
HR;Croatia
HT;Haiti
HU;Hungary
ID;Indonesia
IE;Ireland
IL;Israel
IM;Isle of Man
IN;India
IO;British Indian Ocean Territory
IQ;Iraq
IR;Iran (Islamic Republic of)
IS;Iceland
IT;Italy
JE;Jersey
JM;Jamaica
JO;Jordan
JP;Japan
KE;Kenya
KG;Kyrgyzstan
KH;Cambodia
KI;Kiribati
KM;Comoros
KN;Saint Kitts and Nevis
KP;Korea (Democratic People's Republic of)
KR;Korea	Republic of
KW;Kuwait
KY;Cayman Islands
KZ;Kazakhstan
LA;Lao People's Democratic Republic
LB;Lebanon
LC;Saint Lucia
LI;Liechtenstein
LK;Sri Lanka
LR;Liberia
LS;Lesotho
LT;Lithuania
LU;Luxembourg
LV;Latvia
LY;Libya
MA;Morocco
MC;Monaco
MD;Moldova	Republic of
ME;Montenegro
MF;Saint Martin (French part)
MG;Madagascar
MH;Marshall Islands
MK;North Macedonia
ML;Mali
MM;Myanmar
MN;Mongolia
MO;Macao
MP;Northern Mariana Islands
MQ;Martinique
MR;Mauritania
MS;Montserrat
MT;Malta
MU;Mauritius
MV;Maldives
MW;Malawi
MX;Mexico
MY;Malaysia
MZ;Mozambique
NA;Namibia
NC;New Caledonia
NE;Niger
NF;Norfolk Island
NG;Nigeria
NI;Nicaragua
NL;Netherlands
NO;Norway
NP;Nepal
NR;Nauru
NU;Niue
NZ;New Zealand
OM;Oman
PA;Panama
PE;Peru
PF;French Polynesia
PG;Papua New Guinea
PH;Philippines
PK;Pakistan
PL;Poland
PM;Saint Pierre and Miquelon
PN;Pitcairn
PR;Puerto Rico
PS;Palestine	State of
PT;Portugal
PW;Palau
PY;Paraguay
QA;Qatar
RE;Réunion
RO;Romania
RS;Serbia
RU;Russian Federation
RW;Rwanda
SA;Saudi Arabia
SB;Solomon Islands
SC;Seychelles
SD;Sudan
SE;Sweden
SG;Singapore
SH;Saint Helena	Ascension and Tristan da Cunha
SI;Slovenia
SJ;Svalbard and Jan Mayen
SK;Slovakia
SL;Sierra Leone
SM;San Marino
SN;Senegal
SO;Somalia
SR;Suriname
SS;South Sudan
ST;Sao Tome and Principe
SV;El Salvador
SX;Sint Maarten (Dutch part)
SY;Syrian Arab Republic
SZ;Eswatini
TC;Turks and Caicos Islands
TD;Chad
TF;French Southern Territories
TG;Togo
TH;Thailand
TJ;Tajikistan
TK;Tokelau
TL;Timor-Leste
TM;Turkmenistan
TN;Tunisia
TO;Tonga
TR;Turkey
TT;Trinidad and Tobago
TV;Tuvalu
TW;Taiwan	Province of China
TZ;Tanzania	United Republic of
UA;Ukraine
UG;Uganda
UM;United States Minor Outlying Islands
US;United States of America
UY;Uruguay
UZ;Uzbekistan
VA;Holy See
VC;Saint Vincent and the Grenadines
VE;Venezuela (Bolivarian Republic of)
VG;Virgin Islands (British)
VI;Virgin Islands (U.S.)
VN;Viet Nam
VU;Vanuatu
WF;Wallis and Futuna
WS;Samoa
YE;Yemen
YT;Mayotte
ZA;South Africa
ZM;Zambia
ZW;Zimbabwe
